# Supplementary material for: Identification of Auxin-Associated Genes in Wheat Through Comparative Transcriptome Analysis and Validation of the Candidate Receptor-like Kinase Gene TaPBL7-2B in Arabidopsis
Source: Plants (Basel). 2025 Jul 24;14(15):2277. doi: 10.3390/plants14152277 (PMC12348988; doi:10.3390/plants14152277)
Supplement: Supplementary file 1 [file plants-14-02277-s001.zip]

Archive with 1 entries (1 files):
- plants-3758674-supplementary.pdf
